# Supplementary material for: Dynamics of Deleterious Mutations and Purifying Selection in Small Population Isolates
Source: Mol Biol Evol. 2025 Jul 21;42(7):msaf110. doi: 10.1093/molbev/msaf110 (PMC12278730; doi:10.1093/molbev/msaf110)
Supplement: msaf110_Supplementary_Data [file msaf110_supplementary_data.zip]

Archive with 7 entries (7 files):
- Fig.S1.pdf
- Fig.S2.jpg
- Fig.S3.jpg
- Fig.S4.jpg
- Fig.S5.jpg
- Fig.S6.jpg
- SM_20250508.pdf
